# Supplementary material for: Use of Non-Invasive Biomarkers and Clinical Scores to Predict the Complications of Liver Cirrhosis: A Bicentric Experience
Source: Medicina (Kaunas). 2024 Nov 12;60(11):1854. doi: 10.3390/medicina60111854 (PMC11596259; doi:10.3390/medicina60111854)
Supplement: Supplementary file 1 [file medicina-60-01854-s001.zip]

Archive with 3 entries (3 files):
- medicina-3242154-supplementary-Table S3.pdf
- medicina-3242154-supplementary-Table S2.pdf
- medicina-3242154-supplementary-Table S1.pdf
